# Supplementary material for: Sea cucumber grazing linked to enrichment of anaerobic microbial metabolisms in coral reef sediments
Source: ISME J. 2025 May 3;19(1):wraf088. doi: 10.1093/ismejo/wraf088 (PMC12201990; doi:10.1093/ismejo/wraf088)
Supplement: sea_cucumber_microbiome_tables_supplementary_wraf088 [file sea_cucumber_microbiome_tables_supplementary_wraf088.xlsx]

## Sheet: Supplementary Table 1
Supplementary Table 1: quantitative PCR (qPCR) and PCR master mix and thermocycler conditions
16S rRNA gene sequencing	master mix (25 µL total)	PCR conditions
	1 µL DNA	95˚C 3:00 minutes
	12.5 μL Promega Go Taq Master Mix (Madison, WI),	95˚C 0:45 minutes
	10.25 µL H2O	55˚C 0:45 minutes
	0.5 µL F primer	72˚C 1:30 minutes
	0.5 µL R primer	25 cycles
	0.25 μL Bovine Serum Albumin
16S rRNA gene qPCR	master mix (10 µL total)	PCR conditions
	1 µL DNA	95˚C 3:00 minutes
	5 µL Applied biosystems Power up SYBR Green Master Mix	95˚C 0:45 minutes
	3 µL H2O	55˚C 0:45 minutes
	0.5 µL F primer	72˚C 1:30 minutes
	0.5 µL R primer	40 cycles

## Sheet: Supplementary Table 2
Supplementary Table 2: qiime2 DADA2 stats output. This table presents the 16S rRNA gene reads that passed quality control
sample-id, unique sample identifier; input reads, total reads from unprocessed fastq flles; percentage of input reads passed quality filter, percentage of reads that passed preliminary quality filter; denoised reads, total reads passing DADA2 denoising; merged reads, reads that remained after forward and reverse reads were merged; percentage of input reads merged, percentage of initial read count…
sample-id	input reads	quality filtered reads	percentage of input reads passed quality filter	denoised reads	merged reads	percentage of input reads merged	non-chimeric reads	percentage of input non-chimeric
F6-06-out-poop_S45	177503	145840	82.16	144629	142273	80.15	139003	78.31
F7-06-out-sediment_S53	102404	80564	78.67	80231	79636	77.77	79575	77.71
H3-09-out-poop_S24	53818	44956	83.53	43404	41293	76.73	40734	75.69
C5-03-out-foregut_S37	104780	79934	76.29	79533	78679	75.09	78437	74.86
G8-09-in-hindgut_S63	93497	76766	82.11	75080	71139	76.09	69897	74.76
2-D1-10-out-sediment_S100	92594	71818	77.56	70975	69512	75.07	68660	74.15
C4-03-in-wo-sediment_S27	177023	148160	83.7	142278	132281	74.73	130635	73.8
G4-08-out-poop_S31	100115	80920	80.83	78610	74758	74.67	73686	73.6
G3-08-out-hindgut_S23	86184	70505	81.81	68186	63929	74.18	63336	73.49
C1-03-in-hindgut_S3	117880	94793	80.41	92365	87434	74.17	86557	73.43
E10-08-in-poop_S78	85048	68699	80.78	66765	63217	74.33	62426	73.4
D5-05-out-midgut_S35	93790	76010	81.04	73723	69445	74.04	68810	73.37
B3-02-in-poop_S18	116844	92314	79.01	89858	86264	73.83	85568	73.23
D10-06-in-midgut_S77	68763	56608	82.32	54367	50508	73.45	50235	73.06
A12-02-in-foregut_S89	115950	94194	81.24	91673	86960	75	84624	72.98
D6-05-out-hindgut_S44	67951	55745	82.04	54103	51077	75.17	49542	72.91
C8-03-out-poop_S59	112863	90637	80.31	87628	82786	73.35	82189	72.82
C6-03-out-midgut_S43	91660	74226	80.98	71987	67377	73.51	66650	72.71
B7-02-out-midgut_S50	110730	88648	80.06	86389	81596	73.69	80422	72.63
B9-02-out-poop_S66	89185	71415	80.08	69512	65832	73.82	64752	72.6
D7-05-out-poop_S52	115302	90436	78.43	88354	84338	73.15	83544	72.46
A8-01-out-midgut_S57	143790	112086	77.95	110043	105311	73.24	104101	72.4
C11-05-in-midgut_S84	66913	54249	81.07	52634	49386	73.81	48435	72.39
2-B1-10-out-hindgut_S98	115663	92565	80.03	90269	85355	73.8	83537	72.22
G2-08-out-midgut_S15	73549	54150	73.62	53999	53087	72.18	53013	72.08
H1-09-out-midgut_S8	108085	86441	79.98	84292	79264	73.33	77862	72.04
2-A1-10-out-midgut_S97	75103	57179	76.13	56681	55589	74.02	54087	72.02
B2-02-in-hindgut_S10	97943	77645	79.28	75376	70910	72.4	70484	71.96
C12-05-in-hindgut_S92	53750	43487	80.91	41684	38774	72.14	38621	71.85
B8-02-out-hindgut_S58	104941	83551	79.62	81430	76507	72.9	75372	71.82
H5-10-in-foregut_S40	106414	85105	79.98	82644	78347	73.62	76363	71.76
E1-07-in-wo-sediment_S5	129400	108238	83.65	102952	94445	72.99	92817	71.73
C10-05-in-foregut_S76	57942	46410	80.1	44825	42048	72.57	41552	71.71
C2-03-in-poop_S11	134475	107715	80.1	103825	97362	72.4	96140	71.49
H2-09-out-hindgut_S16	78342	63199	80.67	61256	57232	73.05	55981	71.46
E8-08-in-midgut_S62	87645	70851	80.84	68366	63578	72.54	62521	71.33
G7-09-in-midgut_S55	99456	79046	79.48	77927	73859	74.26	70922	71.31
D4-05-out-foregut_S28	133240	105180	78.94	102385	96841	72.68	94782	71.14
C7-03-out-hindgut_S51	93634	75112	80.22	73441	68838	73.52	66601	71.13
A3-01-in-hindgut_S17	103772	84044	80.99	81633	75869	73.11	73725	71.05
B1-02-in-midgut_S2	107013	84251	78.73	82718	78157	73.04	75813	70.84
E5-07-out-poop_S36	102076	81170	79.52	79589	74659	73.14	72295	70.82
F4-06-out-midgut_S30	101231	80060	79.09	78523	73722	72.83	71233	70.37
F5-06-out-hindgut_S38	76731	60760	79.19	59364	55518	72.35	53996	70.37
B12-03-in-midgut_S90	88729	68732	77.46	66701	62895	70.88	62349	70.27
B5-02-in-wo-sediment_S34	81434	65690	80.67	62741	57571	70.7	57151	70.18
F1-06-in-wsediment_S6	109883	90947	82.77	86069	78117	71.09	77034	70.11
H6-10-in-midgut_S48	102713	79562	77.46	77823	73663	71.72	72009	70.11
C9-03-out-sediment_S67	99786	83383	83.56	78008	70571	70.72	69947	70.1
G9-09-in-poop_S71	75370	58408	77.5	56477	53224	70.62	52692	69.91
B6-02-out-foregut_S42	95710	74002	77.32	72519	68707	71.79	66803	69.8
E2-07-out-foregut_S13	160253	125724	78.45	122101	114328	71.34	111334	69.47
A10-01-out-poop_S73	32918	26416	80.25	24997	22896	69.55	22828	69.35
F2-06-in-wo-sediment_S14	97781	76827	78.57	74620	69802	71.39	67792	69.33
A6-01-in-wo-sediment_S41	98115	82932	84.53	77883	68996	70.32	67993	69.3
H7-10-in-hindgut_S56	97100	75571	77.83	73404	68552	70.6	67262	69.27
G5-08-out-sediment_S39	115836	94340	81.44	88976	80559	69.55	79929	69
E3-07-out-midgut_S21	62128	48884	78.68	47065	43448	69.93	42865	68.99
H8-10-in-poop_S64	68103	51325	75.36	49903	47221	69.34	46817	68.74
D12-06-in-poop_S93	120572	97144	80.57	92088	84024	69.69	82831	68.7
C3-03-in-wsediment_S19	220468	179152	81.26	170798	154075	69.89	151363	68.66
B11-03-in-foregut_S82	99191	78075	78.71	74970	68978	69.54	67833	68.39
D3-05-in-wo-sediment_S20	121147	96609	79.75	92305	83827	69.19	82667	68.24
2-C1-10-out-poop_S99	51375	39587	77.05	37966	35197	68.51	35052	68.23
G12-09-out-foregut_S95	129306	99241	76.75	96084	90022	69.62	88182	68.2
A11-01-out-sediment_S81	30876	22513	72.91	22007	21242	68.8	21027	68.1
E7-08-in-foregut_S54	85300	69798	81.83	65028	58357	68.41	57882	67.86
D9-06-in-foregut_S68	48165	37439	77.73	35781	33224	68.98	32569	67.62
F3-06-out-foregut_S22	83796	66006	78.77	63542	58332	69.61	56647	67.6
A1-01-in-foregut_S1	138200	104743	75.79	102424	95599	69.17	93140	67.4
G11-09-in-wo-sediment_S87	66757	54122	81.07	50825	45380	67.98	44824	67.15
A2-01-in-midgut_S9	129520	97774	75.49	96049	89691	69.25	85641	66.12
F10-07-in-hindgut_S75	86476	67847	78.46	64220	57741	66.77	56820	65.71
D8-05-out-sediment_S60	88585	68191	76.98	64413	57965	65.43	57435	64.84
E4-07-out-hindgut_S29	129136	86587	67.05	85954	84144	65.16	83689	64.81
F8-07-in-foregut_S61	94727	69940	73.83	68358	63443	66.97	61245	64.65
F12-07-in-wsediment_S91	60922	46253	75.92	44281	40400	66.31	39184	64.32
B4-02-in-wsediment_S26	143200	107352	74.97	102767	92059	64.29	91162	63.66
D1-05-in-poop_S4	74322	52745	70.97	51387	47883	64.43	47253	63.58
A5-01-in-wsediment_S33	118953	93977	79	87955	76559	64.36	75237	63.25
D2-05-in-wsediment_S12	95289	73567	77.2	68715	60737	63.74	60170	63.14
H10-10-in-wo-sediment_S80	67561	51333	75.98	48506	42975	63.61	42233	62.51
B10-02-out-sediment_S74	70853	55976	79	51438	44451	62.74	44107	62.25
G1-08-out-foregut_S7	113132	82330	72.77	79685	72595	64.17	70254	62.1
G6-09-in-foregut_S47	92584	66709	72.05	64325	58358	63.03	56972	61.54
A7-01-out-foregut_S49	23755	16591	69.84	15943	14403	60.63	14201	59.78
G10-09-in-wsediment_S79	95267	69796	73.26	65307	56111	58.9	55691	58.46
F9-07-in-midgut_S69	95013	64147	67.51	61653	55750	58.68	55215	58.11
D11-06-in-hindgut_S85	87250	66070	75.72	60511	49322	56.53	49112	56.29
H9-10-in-wsediment_S72	69929	52157	74.59	48050	39272	56.16	38819	55.51
E12-08-in-wo-sediment_S94	14645	9389	64.11	8905	8052	54.98	8044	54.93
E6-07-out-sediment_S46	13865	8321	60.01	7974	7382	53.24	7379	53.22
A4-01-in-poop_S25	15674	8686	55.42	8619	8267	52.74	8022	51.18
H11-10-out-foregut_S88	63818	41026	64.29	38696	32746	51.31	32361	50.71
A9-01-out-hindgut_S65	9382	5419	57.76	5198	4593	48.96	4552	48.52
F11-07-in-poop_S83	8039	4630	57.59	4389	3957	49.22	3863	48.05
E9-08-in-hindgut_S70	7709	3816	49.5	3783	3721	48.27	3700	48
E11-08-in-wsediment_S86	1249	256	20.5	221	203	16.25	203	16.25
H12-cucumber-ex-blk_S96	1196	29	2.42	14	11	0.92	11	0.92
H4-09-out-sediment_S32	2820	2	0.07	2	2	0.07	2	0.07

## Sheet: Supplementary Table 3
Supplementary Table 3: Common contaminant microbes filtered from amplicon sequence variant (ASV) table. All ASVs with taxonomy contained by the provided terms at the provided taxonomic rank and below were removed from the anlysis
taxonomic rank, the taxonomic level at which filtering was performed for the provided "taxon term"; taxon term, the name of the txonomic group to be removed from the 16S gene count table
taxonomic rank	Taxon term
class	Thermoleophilia
family	Caldalkalibacillaceae
family	Corynebacteriaceae
family	Micrococcaceae
family	Orbaceae
family	Pirellulaceae
family	Sphingomonadaceae
genus	Bacillus
genus	Methyloligellaceae
genus	Vulcaniibacterium

## Sheet: Supplementary Table 4
Supplementary Table 4: sequencing statistics of reads passing quality control.
metagenome library (paired F/R)	sample type	number seqences in library	F/R library size (Gb)	total library size F+R (Gb)	minimum read len (bp)	average read length (bp)	max read length (bp)
01_in_wi_feces_val_1.fastq	sea cucumber feces	14429400	2.15471	4.31844	100	149.3	151
01_in_wi_feces_val_2.fastq		14429400	2.16373		100	150	151
02_in_wi_feces_val_1.fastq	sea cucumber feces	137505082	20.6111	41.2225	100	149.9	151
02_in_wi_feces_val_2.fastq		137505082	20.6114		100	149.9	151
02_in_wi_sediment_val_1.fastq	sediment from cage with sea cucumber	106183105	15.9485	31.876	100	150.2	151
02_in_wi_sediment_val_2.fastq		106183105	15.9275		100	150	151
02_in_wo_sediment_val_1.fastq	sediment from cage without sea cucumber	102620275	15.2752	30.6558	100	148.9	151
02_in_wo_sediment_val_2.fastq		102620275	15.3806		100	149.9	151
03_in_wi_sediment_val_1.fastq	sediment from cage with sea cucumber	120975493	18.057	36.209	100	149.3	151
03_in_wi_sediment_val_2.fastq		120975493	18.152		100	150	151
03_in_wo_sediment_val_1.fastq	sediment from cage without sea cucumber	90716948	13.621	27.2284	100	150.1	151
03_in_wo_sediment_val_2.fastq		90716948	13.6074		100	150	151
03_out_wi_feces_val_1.fastq	sea cucumber feces	131402790	19.5782	39.2969	100	149	151
03_out_wi_feces_val_2.fastq		131402790	19.7187		100	150.1	151
03_out_wi_sediment_val_1.fastq	sediment from reef (no cage) with sea cucumber	146421267	21.9541	43.9226	100	149.9	151
03_out_wi_sediment_val_2.fastq		146421267	21.9684		100	150	151
05_in_wo_sediment_val_1.fastq	sediment from cage without sea cucumber	91079400	13.5849	27.2441	100	149.2	151
05_in_wo_sediment_val_2.fastq		91079400	13.6592		100	150	151
05_out_wi_feces_val_1.fastq	sea cucumber feces	147893017	22.146	44.3344	100	149.7	151
05_out_wi_feces_val_2.fastq		147893017	22.1884		100	150	151
05_out_wi_sediment_val_1.fastq	sediment from reef (no cage) with sea cucumber	159016537	23.8447	47.6996	100	150	151
05_out_wi_sediment_val_2.fastq		159016537	23.8548		100	150	151
06_in_wi_feces_val_1.fastq	sea cucumber feces	162004663	24.2595	48.5599	100	149.7	151
06_in_wi_feces_val_2.fastq		162004663	24.3004		100	150	151
06_in_wi_sediment_val_1.fastq	sediment from cage with sea cucumber	151092034	22.6246	45.2938	100	149.7	151
06_in_wi_sediment_val_2.fastq		151092034	22.6692		100	150	151
06_in_wo_sediment_val_1.fastq	sediment from cage without sea cucumber	109764207	16.4708	32.9206	100	150.1	151
06_in_wo_sediment_val_2.fastq		109764207	16.4499		100	149.9	151
07_in_wo_sediment_val_1.fastq	sediment from cage without sea cucumber	149364310	22.4124	44.8195	100	150.1	151
07_in_wo_sediment_val_2.fastq		149364310	22.4071		100	150	151
08_in_wi_feces_val_1.fastq	sea cucumber feces	116872849	17.4981	35.0418	100	149.7	151
08_in_wi_feces_val_2.fastq		116872849	17.5437		100	150.1	151
08_out_wi_sediment_val_1.fastq	sediment from reef (no cage) with sea cucumber	220276823	33.0853	66.1261	100	150.2	151
08_out_wi_sediment_val_2.fastq		220276823	33.0407		100	150	151
09_in_wo_sediment_val_1.fastq	sediment from cage without sea cucumber	133730439	20.0117	40.0726	100	149.6	151
09_in_wo_sediment_val_2.fastq		133730439	20.0609		100	150	151
09_out_wi_feces_val_1.fastq	sea cucumber feces	131582436	19.7074	39.4485	100	149.8	151
09_out_wi_feces_val_2.fastq		131582436	19.7411		100	150	151
10_in_wi_sediment_val_1.fastq	sediment from cage with sea cucumber	114603967	17.0787	34.2874	100	149	151
10_in_wi_sediment_val_2.fastq		114603967	17.2087		100	150.2	151

## Sheet: Supplementary Table 5
Supplementary Table 5: Marker Genes used for alignment with DIAMOND. Genes are sorted by metabolism (gene category), include the gene name (Gene Name), the source of the sequences (Gene Source), search terms used to find homologs in available databases, if applicable (Search Terms), the number of sequences used to create the DIAMOND database (num seqs), the length of the homologs used in the data…
RPKG GENES, genes used in the Reads per kilobase genome equivalent quantifications; cyanotoxin genes, genes used in the cyanobacterial metagenome assembled genome cyanotoxin analysis; Gene category, class of metabolism or physiology that the nested genes fall within; Gene name, containing gene name and/or abbreviation of the gene used in the analysis; gene source, the repository source for the ge…
MAG geochemical genes, genes used to annotate cyanobaterial metagenome assembled genomes (MAG); Function, function was the geochemical function that was supported by the presence of the nested genes; gene/ pathway, the specific gene or pathway querried; Criteria for inclusion, the criteria used to classify a MAG as possessing the metabolic potential of interest; KO required, the KEGG ortholgue th…
RPKG GENES
Gene Category	Gene Name	Gene Source	Search Terms (if applicable)	number of seqs	min length (bp)	average length (bp)	max length (bp)
Nitrogen Metabolism	Ammonia monooxygenase (amoA)	Greening Lab		66	561	762.6	849
	Copper containing nitrite reductase (nirK)	Greening Lab		338	903	1360.5	2997
	Cytochrome cd1 nitrite reductase (nirS)	Greening Lab		164	1566	1722	2103
	Dissimilatory nitrate reductase (narG)	Greening Lab		277	2853	3687	3882
	Hydrazine synthase (hzsA)	Greening Lab		14	954	2190.3	2463
	Nitric oxide reductase (norB)	Greening Lab		330	1338	2068.2	3327
	Nitrogenase (nifH)	Greening Lab		1271	684	858.9	1026
	Periplasmic nitrate reductase (napA)	Greening Lab		202	2214	2490.6	2844
Sulfur Metabolism	Anaerobic sulfite reductase (asrA)	Greening Lab		84	984	1024.8	1122
	adenosine 5′-phosphosulfate reductase // adenylylsulfate reductase (aprA)	UniProtKB	terms: EC:1.8.99.2 AND (gene_name:"aprA")	35	381	610.5	1998
	Dissimilatory sulfite reductase (dsrA)	Greening Lab		275	1020	1271.1	1458
	Dissimilatory sulfite reductase (oxidative dsrA)	Greening Lab		103	816	872.7	945
	Dissimilatory sulfite reductase (reductive dsrA)	Greening Lab		155	708	848.1	975
	Thiosulfohydrolase (soxB)	Greening Lab		235	1635	1719.3	1914
	Sulfur oxygenase reductase (sor)	Greening Lab		17	915	931.8	999
	Sat sulfate adenylyltransferase // EC 2.7.7.4 (sat)	UniProtKB	terms: "sulfate adenylyltransferase" AND (gene:sat)	6713	69	1161.6	10362
Carbon Fixation	Acetyl CoA synthase (acsB)	Greening Lab		371	981	1906.5	3582
	Anaerobic carbon monoxide dehydrogenase (cooS)	Greening Lab		300	1845	1941.9	2310
	ATP-citrate lyase (aclB)	Greening Lab		68	1107	1274.7	1479
	Crenarchaeotal 4-hydroxybutyryl-CoA synthetase (hbsC)	Greening Lab		12	1326	1415.4	1458
	Thaumarchaeota 4-hydroxybutyryl-CoA synthetase (hbsT)	Greening Lab		10	2094	2102.1	2145
	Rubisco (rbcL)	Greening Lab		707	1092	1437	1911
	Malonyl-CoA reductase (mcr)	Greening Lab		6	3657	3668.4	3687
Methane Metabolism	Methyl CoM reductase (mcrA)	Greening Lab		195	1623	1688.1	2442
	Particulate methane monooxygenase (pmoA)	Greening Lab		85	507	751.2	885
	Soluble methane monooxygenase (mmoA)	Greening Lab		21	1575	1579.8	1584
CO Oxidation	Carbon monoxide dehydrogenase (coxL)	Greening Lab		709	1680	2402.1	3141
Oxygen Metabolism	Cytochrome aa3 oxidase (coxA)	Greening Lab		22832	1305	1712.4	1947
	Cytochrome bd oxidase (cydA)	Greening Lab		36188	1251	1451.4	1878
	Cytochrome bo3 oxidase (cyoA)	Greening Lab		8201	756	958.5	1134
	Cytochrome cbb3 oxidase (ccoN)	Greening Lab		11042	1137	1491.3	1704
Energy Conservation	F-type ATP synthase (atpA)	Greening Lab		26036	1230	1555.5	1845
Hydrogen Acquisition	[Fe]-hydrogenase	Greening Lab		25	1011	1041.3	1074
	[FeFe]-hydrogenase	Greening Lab		1221	441	609.9	828
	[NiFe]-hydrogenase	Greening Lab		2015	993	1514.1	1992
Motility	flagella filament (fliC)	SwissProt	with protein and gene names filtered to only include FliC	24	846	1434.3	1650
	flagella Basal body/ hook (fliM)	SwissProt	with protein and gene names filered to only include FliM	14	933	1004.4	1122
	flagella stator (motA)	SwissProt	with protein and gene names filtered to only include MotA	12	759	810.3	885
Secretion system	T1SS Secretion protein (hylD)	UniProtKB	terms: HylD AND (protein_name:"Secretion protein HylD")	50	573	1203.3	1473
	T1SS Outer membrane protein (tolC)	UniProtKB	terms: TolC AND (gene:TolC) AND (protein_name:"Outer membrane protein TolC")	150	933	1389.6	1722
	T2SS protein (gspC)	UniProtKB	terms: (gene:GspC) AND (protein_name:"General secretory pathway protein C")	5	462	637.2	690
	T2SS protein (gspD)	UniProtKB	terms: (gene:GspD) AND (protein_name:"General secretory pathway protein D")	21	1587	2311.8	2502
	T3SS secretin (yscC)	UniProtKB	terms: (gene:YscC)	25	1464	2039.7	2763
	T3SS Needle protein (yscF)	UniProtKB	terms: (gene:YscF)	40	246	280.5	1068
	T3SS Needle protein (pscF)	UniProtKB	terms: (gene:PscF)	16	246	305.4	1068
	T4SS protein (virB1)	UniProtKB	terms: VirB1 AND (protein_name:"Type IV secretion system protein virB1")	25	582	725.4	1365
	T4SS protein (virB5)	UniProtKB	terms: VirB5 AND (protein_name:"Type IV secretion system protein virB5")	1789	174	714	3342
	T5SS protein (vacA)	UniProtKB	terms: VacA AND (protein_name:"Type IV secretion system protein virB5")	1789	174	714	3342
	T6SS protein (clpV)	UniProtKB	terms: VacA AND (gene_name:"ClpV")	26	588	2586	2883
	T6SS protein (tssJ)	UniProtKB	terms: TssJ	50	453	540.9	1347
Quorum sensing	acyl-homoserine-lactone synthase genes (luxI)	UniProtKB	terms: LuxI AND (gene:LuxI) AND (protein_name:"Acyl-homoserine-lactone synthase")	33	165	435.6	636
	luxR	UniProtKB	terms: LuxR AND (gene:LuxR) AND (protein_name:"Transcriptional activator protein LuxR")	153	198	701.4	873
	Sensory/regulatory protein (rpfC)	UniProtKB	terms: RpfC AND (gene:RpfC) AND (protein_name:"Sensory/regulatory protein RpfC[...]")	75	234	1243.5	6477
Light Harvesting	Microbial rhodopsin RHO	Greening Lab		189	594	779.1	1062
	Photosystem I reaction centre (psaA)	Greening Lab		54	1818	2223.3	2595
	Photosystem II reaction centre (psbA)	Greening Lab		121	912	1011.9	1923
CYANOTOXIN GENES
Gene Category	Gene Name	Gene Source	Search Terms (if applicable)	number of seqs
Microcystin	microcystin synthetase gene cluster A (mcyA)	UniProtKB	(gene:mcyA) OR (protein_name:"Microcystin synthetase subunit A") AND (protein_name:mcyA)	525
	microcystin synthetase gene cluster B (mcyB)	UniProtKB	: (gene:mcyB) OR (protein_name:"Microcystin synthetase subunit B") AND (protein_name:mcyB)	655
	microcystin synthetase gene cluster C (mcyC)	UniProtKB	(gene:mcyC) OR (protein_name:"Microcystin synthetase subunit C") AND (protein_name:mcyC)	184
	microcystin synthetase gene cluster D (mcyD)	UniProtKB	(gene:mcyD) OR (protein_name:"Microcystin synthetase subunit D") AND (protein_name:mcyD)	162
	microcystin synthetase gene cluster E (mcyE)	UniProtKB	(gene:mcyE) OR (protein_name:"Microcystin synthetase subunit E") AND (protein_name:mcyE)	634
	microcystin synthetase gene cluster F (mcyF)	UniProtKB	(gene:mcyF) OR (protein_name:"Microcystin synthetase subunit F") AND (protein_name:mcyF)	22
	microcystin synthetase gene cluster G (mcyG)	UniProtKB	(gene:mcyG) AND (protein_name:"Microcystin synthetase")	58
	microcystin synthetase gene cluster H (mcyH)	UniProtKB	(gene:mcyH) OR (protein_name:"Microcystin synthetase subunit H")	65
	microcystin synthetase gene cluster I (mcyI)	UniProtKB	(gene:mcyI) OR (protein_name:"Microcystin synthetase subunit I")	18
	microcystin synthetase gene cluster J (mcyJ)	UniProtKB	(gene:mcyJ) AND (protein_name:"Microcystin synthetase")	59
Saxitoxin	saxitoxin gene A (sxtA)	UniProtKB	(gene:sxtA) AND (protein_name:saxitoxin)	149
	saxitoxin gene B (sxtB)	UniProtKB	(gene:sxtB)	12
	saxitoxin gene G (sxtG)	UniProtKB	(gene:sxtG)	45
	saxitoxin gene H (sxtH)	UniProtKB	(gene:sxtH)	20
	saxitoxin gene I (sxtI)	UniProtKB	(gene:sxtI)	15
	saxitoxin gene L (sxtL)	UniProtKB	(gene:sxtL)	7
	saxitoxin gene T (sxtT)	UniProtKB	(gene:sxtT)	8
Anatoxin-A	Anatoxin gene A (anaA)	UniProtKB	(gene:anaA)	8
	Anatoxin gene B (anaB)	UniProtKB	(gene:anaB)	8
	Anatoxin gene C (anaC)	UniProtKB	(gene:anaC)	60
	Anatoxin gene D (anaD)	UniProtKB	(gene:anaD)	8
	Anatoxin gene E (anaE)	UniProtKB	(gene:anaE)	7
	Anatoxin gene F (anaF)	UniProtKB	(gene:anaF)	24
	Anatoxin gene G (anaG)	UniProtKB	(gene:anaG)	5
Cylindrospermopsin	Cylindrospermopsin gene A (cyrA)	UniProtKB	(gene:cyrA) AND (protein_name:Cylindrospermopsin)	18
	Cylindrospermopsin gene B (cyrB)	UniProtKB	(gene:cyrB) AND (protein_name:"cyrB") AND (gene:cyrB) ++ (protein_name:"Cylindrospermopsin")	31
	Cylindrospermopsin gene C (cyrC)	UniProtKB	(gene:cyrC)	16
	Cylindrospermopsin gene D (cyrD)	UniProtKB	(gene:cyrD)	8
	Cylindrospermopsin gene E (cyrE)	UniProtKB	(gene:cyrE)	7
	Cylindrospermopsin gene F (cyrF)	UniProtKB	(gene:cyrF)	11
	Cylindrospermopsin gene G (cyrG)	UniProtKB	(gene:cyrG)	7
	Cylindrospermopsin gene H (cyrH)	UniProtKB	(gene:cyrH)	7
	Cylindrospermopsin gene I (cyrI)	UniProtKB	(gene:cyrI) AND (protein_name:Cylindrospermopsin)	22
	Cylindrospermopsin gene J (cyrJ)	UniProtKB	(gene:cyrJ)	79
	Cylindrospermopsin gene K (cyrK)	UniProtKB	(gene:cyrK)	12
	Cylindrospermopsin gene N (cyrN)	UniProtKB	(gene:cyrN) AND (protein_name:"Adenylyl-sulfate kinase")	6
	Cylindrospermopsin gene O (cyrO)	UniProtKB	(gene:cyrO)	11
MAG GEOCHEMICAL GENES
Function	gene/ pathway	Criteria for inclusion	KO required	HMM/ Module
N2 fixation	nitrogenase molybdenum-iron protein alpha chain (nifD)	Presence of KO	K02586	TIGR01282.hmm
	nitrogenase molybdenum-iron protein beta chain (nifK)	Presence of KO	K02591	TIGR01286.hmm
	nitrogenase iron protein (nifH)	Presence of KO	K02588	TIGR01287.hmm
Carbon fixation	Reductive pentose phosphate cycle (Calvin-Benson-Bassham cycle; CBB)	60% of required CBB KO’s present	K00855 // (K01601) // K00927 // (K05298 or K00150 or K00134) // (K01623 or K01624) // (K03841 or K02446 or K11532 or K01086) // K00615 // (K01623 or K01624) // (K01100 or K11532 or K01086) // K00615 //(K01807 or K01808)	M00165

## Sheet: Supplementary Table 6
Supplementary Table 6: cyanobacterial metagenome assembled genome (MAG) assembly statistics
cyanoID, Cyanobacterial metagenome assembled genome (MAG) unique identifier; binID, identifier used to disambiguate all MAGs generated in this study; Family, the taxonomic rank family assigned to the MAG; Genus, the taxonomic rank genus assigned to the MAG; Percent complete, percent completion of MAG as estimated by checkM, Percent contam, percent contamination of MAG as estimated by checkM; GC c…
cyanoID	binID	Family	Genus	genome size (Mb)	Percent complete	Percent contamination	GC content	N50
MAG1	05_out_wi_poop_bin.3	Xenococcaceae		7.05	99.27	1.1	0.38	36340
MAG2	08_in_wi_poop_bin.1	Xenococcaceae		7.55	98.03	2.22	0.456	19941
MAG3	09_out_wi_poop_bin.12	Xenococcaceae		4.7	84.27	2.33	0.376	12929
MAG4	06_in_wi_poop_bin.22	Xenococcaceae	Xenococcus	7.97	83.09	9.94	0.378	6115
MAG5	05_out_wi_sediment_bin.10	Spirulinaceae	Spirulina sp. (CCY15215)	6.53	91.24	1.7	0.459	11053
MAG6	05_out_wi_poop_bin.33	Prochloraceae		4.94	81.91	3.78	0.424	9465
MAG7	coassembly_bin.63	Phormidesmiaceae		5.04	87.4	3.26	0.509	12075
MAG8	09_out_wi_poop_bin.22	Synechococcaceae (PCC-7336)	Synechococcus	4.8	95.61	2.63	0.513	44029
MAG9	05_out_wi_poop_bin.19	Synechococcaceae (PCC-7336)	Synechococcus	4.9	100	3.95	0.512	57437
MAG10	03_out_wi_poop_bin.7	Microcystaceae_A	Crocosphaera	5.37	82.38	7.75	0.377	8292
MAG11	05_out_wi_poop_bin.2	Microcystaceae_A	Crocosphaera	4.78	94.39	3.47	0.388	31509
MAG12	02_in_wo_sediment_bin.3	Microcystaceae_A		4.41	83.39	1.94	0.39	8253
MAG13	coassembly_bin.85	Microcystaceae_A		4.62	89.47	7.03	0.386	36321
MAG14	06_in_wi_poop_bin.3	Microcystaceae_A	Crocosphaera	4.89	85.37	1.79	0.374	32265
MAG15	02_in_wi_poop_bin.16	Microcystaceae_A	Crocosphaera	4.68	89.26	2.15	0.364	10047
MAG16	03_out_wi_sediment_bin.9	Microcystaceae_A	Crocosphaera	4.57	83.58	2.15	0.369	12809
MAG17	02_in_wi_sediment_bin.5	Microcoleaceae	Trichodesmium	7.01	92.57	4.04	0.35	10137
MAG18	05_out_wi_sediment_bin.26	Desertifilaceae	Hormoscilla	6.47	95.16	0.82	0.481	43680
